# Supplementary material for: Polymorphic Molecular Signatures in Variable Regions of the Plasmodium falciparum var2csa DBL3x Domain Are Associated with Virulence in Placental Malaria
Source: Pathogens. 2022 Apr 28;11(5):520. doi: 10.3390/pathogens11050520 (PMC9147263; doi:10.3390/pathogens11050520)
Supplement: Supplementary file 1 [file pathogens-11-00520-s001.zip]

Archive with 1 entries (1 files):
- pathogens-1613503-supplementary.pdf
